# Supplementary material for: Dietary Acrylamide Intake Alters Gut Microbiota in Mice and Increases Its Susceptibility to Salmonella Typhimurium Infection
Source: Foods. 2021 Dec 3;10(12):2990. doi: 10.3390/foods10122990 (PMC8700958; doi:10.3390/foods10122990)
Supplement: Supplementary file 1 [file foods-10-02990-s001.zip]

Archive with 1 entries (1 files):
- foods-1464232-supplementary.pdf
